# Supplementary material for: The status of the genus Bostryx Troschel, 1847, with description of a new subfamily (Mollusca, Gastropoda, Bulimulidae)
Source: Zookeys. 2012 Aug 21;(216):1–3. doi: 10.3897/zookeys.216.3646 (PMC3426890; doi:10.3897/zookeys.216.3646)
Supplement: XML Treatment for Bostrycinae [file zookeys.216.3646-treatment1.xml]

<!DOCTYPE tp:taxon-treatment
  PUBLIC "-//TaxonX//DTD Taxonomic Treatment Publishing DTD v0 20100105//EN" "tax-treatment-NSO.dtd">
<tp:taxon-treatment xmlns:tp="http://www.plazi.org/taxpub"><tp:treatment-meta><mixed-citation publication-type="journal"><person-group><name><surname>Breure</surname><given-names>Abraham S.H.</given-names></name></person-group><article-title>The status of the genus Bostryx Troschel, 1847,  with description of a new subfamily  (Mollusca, Gastropoda, Bulimulidae)</article-title><source>Zookeys</source><day>21</day><month>8</month><year>2012</year><volume>2012</volume><issue>216</issue><fpage>1</fpage><lpage>3</lpage><pub-id pub-id-type="doi">10.3897/zookeys.216.3646</pub-id></mixed-citation></tp:treatment-meta><tp:nomenclature><label>Subfamily</label><tp:taxon-name>
                <tp:taxon-name-part taxon-name-part-type="subfamily">Bostrycinae</tp:taxon-name-part>
            <object-id xmlns:xlink="http://www.w3.org/1999/xlink" xlink:type="simple">urn:lsid:zoobank.org:act:66E52BE3-12DE-41B4-8455-1FAC18112985</object-id>
            </tp:taxon-name><tp:taxon-status xmlns:xlink="http://www.w3.org/1999/xlink" xlink:type="simple">subfam. n.</tp:taxon-status></tp:nomenclature><tp:treatment-sec sec-type="Diagnosis"><title>Diagnosis.</title><p>Shells with a smooth protoconch; genital organs with a relatively long penis sheath (ca. 1/4–1/6 total phallus length) (<xref ref-type="bibr" rid="B1">Breure 1978</xref>: fig. 176).</p></tp:treatment-sec><tp:treatment-sec sec-type="Type genus"><title>Type genus.</title><p><italic><tp:taxon-name>Bostryx</tp:taxon-name></italic> Troschel, 1847; type species by monotypy <italic><tp:taxon-name>Bulimus (Bostryx) solutus</tp:taxon-name></italic> Troschel, 1847.</p></tp:treatment-sec><tp:treatment-sec sec-type="Remarks"><title>Remarks.</title><p>It should be stressed that this genus needs a thorough revision, based both on a re-evaluation of morphological characters and molecular data. In molecular analyses, species of this subfamily are forming a monophyletic group with <italic><tp:taxon-name>Bostryx solutus</tp:taxon-name></italic> (Troschel, 1847) included. Given current understanding (<xref ref-type="bibr" rid="B3">Breure and Romero 2012</xref>, Breure unpublished data) the following, additional taxa at least belong to <italic><tp:taxon-name>Bostryx</tp:taxon-name></italic> <italic>s.str.</italic>: <italic><tp:taxon-name>Bostryx (Peronaeus) agueroi</tp:taxon-name></italic> Weyrauch, 1960, <italic><tp:taxon-name>Bostryx (Bostryx) aguilari</tp:taxon-name></italic> Weyrauch, 1967, <italic><tp:taxon-name>Bostryx (Bostryx) agueroi beltrani</tp:taxon-name></italic> Weyrauch, 1964, <italic><tp:taxon-name>Bulinus conspersus</tp:taxon-name></italic> Sowerby I, 1833, <italic><tp:taxon-name>Bostryx edmundi</tp:taxon-name></italic> Breure &amp; Neubert, 2008, <italic><tp:taxon-name>Bostryx granulatus</tp:taxon-name></italic> Breure &amp; Neubert, 2008, <italic><tp:taxon-name>Bostryx (Pseudoperonaeus) longispira</tp:taxon-name></italic> Weyrauch, 1960, <italic><tp:taxon-name>Bulinus modestus</tp:taxon-name></italic> Broderip, 1832, <italic><tp:taxon-name>Bostryx multiconspectus</tp:taxon-name></italic> Breure, 2008, <italic><tp:taxon-name>Drymaeus torallyi peruvianus</tp:taxon-name></italic> Pilsbry, 1944, <italic><tp:taxon-name>Bostryx primigenius</tp:taxon-name></italic> Breure, 2008, <italic><tp:taxon-name>Bulinus scalariformis</tp:taxon-name></italic> Broderip, 1832, <italic><tp:taxon-name>Helix sordidus</tp:taxon-name></italic> Lesson, 1826, <italic><tp:taxon-name>Bostryx (Multifasciatus) superbus</tp:taxon-name></italic> Weyrauch, 1967, <italic><tp:taxon-name>Helix torallyi</tp:taxon-name></italic> d’Orbigny, 1835.<!--PageBreak--></p><p>As may be seen from this — necessarily incomplete — list, shell shape alone may be a misleading character for classification (e.g., with representatives of three ‘subgenera’). Further research needs to clarify which of the 22 synonyms of <italic><tp:taxon-name>Bostryx</tp:taxon-name></italic> <italic>(s.l.)</italic> may be given (sub)generic status within this subfamily.</p><p>Finally, <xref ref-type="bibr" rid="B3">Breure and Romero (2012)</xref> showed that <italic><tp:taxon-name>Helix apodemeta</tp:taxon-name></italic> d’Orbigny, 1835, <italic><tp:taxon-name>Bulimulus (Scansicochlea) strobeli</tp:taxon-name></italic> Parodiz, 1956, and <italic><tp:taxon-name>Bulinus bilineatus</tp:taxon-name></italic> Sowerby I, 1833 may need to be re-classified with <italic><tp:taxon-name>Naesiotus</tp:taxon-name></italic> Albers, 1850; this genus (also treated <italic>s.l.</italic> in <xref ref-type="bibr" rid="B2">Breure 1979</xref>) is in need of an in-depth revision and its relationship to <italic><tp:taxon-name>Bulimulus</tp:taxon-name></italic> to be clarified.</p><p>Further research, especially using molecular data, will undoubtedly give new insights, thus leading to either more support for the current classification or perhaps other surprises.</p></tp:treatment-sec><ref-list><ref id="B1"><mixed-citation xmlns:xlink="http://www.w3.org/1999/xlink" xlink:type="simple"><person-group><name name-style="western"><surname>Breure</surname><given-names>ASH</given-names></name></person-group> (<year>1978</year>)<article-title> Notes on and descriptions of Bulimulidae (Mollusca, Gastropoda).</article-title><source>Zoologische Verhandelingen Leiden </source><volume>164</volume>: <fpage>1</fpage>-<lpage>255</lpage>.</mixed-citation></ref><ref id="B3"><mixed-citation xmlns:xlink="http://www.w3.org/1999/xlink" xlink:type="simple"><person-group><name name-style="western"><surname>Breure</surname><given-names>ASH</given-names></name><name name-style="western"><surname>Romero</surname><given-names>PE</given-names></name></person-group> (<year>2012</year>)<article-title> Support and surprises: molecular phylogeny of the land snail superfamily Orthalicoidea using three-locus gene analysis with a divergence time analysis and ancestral area reconstruction.</article-title><source>Archiv für Molluskenkunde </source><volume>141</volume>: <fpage>1</fpage>-<lpage>20</lpage>.</mixed-citation></ref><ref id="B2"><mixed-citation xmlns:xlink="http://www.w3.org/1999/xlink" xlink:type="simple"><person-group><name name-style="western"><surname>Breure</surname><given-names>ASH</given-names></name></person-group> (<year>1979</year>)<article-title> Systematics, phylogeny and zoogeography of Bulimulinae (Mollusca).</article-title><source>Zoologische Verhandelingen Leiden </source><volume>168</volume>: <fpage>1</fpage>-<lpage>215</lpage>.</mixed-citation></ref></ref-list></tp:taxon-treatment>
